# Supplementary material for: A Glycolysis-Based Long Non-coding RNA Signature Accurately Predicts Prognosis in Renal Carcinoma Patients
Source: Front Genet. 2021 Apr 1;12:638980. doi: 10.3389/fgene.2021.638980 (PMC8047215; doi:10.3389/fgene.2021.638980)
Supplement: Supplementary file 1 [file Table_1.xls]

## Sheet: uniCox
id	HR	HR.95L	HR.95H	pvalue
SNHG17	2.23717	1.78287	2.80723	3.58e-12
AC103706.1	2.95489	2.26373	3.85708	1.59e-15
AC124854.1	0.66896	0.592547	0.755226	8.23e-11
U62317.1	1.97045	1.64837	2.35547	9.45e-14
AC078778.1	2.20137	1.75852	2.75573	5.75e-12
EMX2OS	0.655225	0.577762	0.743073	4.52e-11
AC005785.1	2.59983	1.95049	3.46534	7.19e-11
DLGAP1-AS2	3.9136	2.95333	5.1861	2.11e-21
AC073611.1	2.23345	1.78635	2.79247	1.78e-12
SNHG3	1.89641	1.5706	2.28982	2.86e-11
MELTF-AS1	2.17346	1.8087	2.61179	1.21e-16
HOTAIRM1	1.83216	1.53077	2.19289	4.02e-11
AC015912.3	2.26926	1.79355	2.87115	8.67e-12
AC024060.1	2.1281	1.71047	2.64769	1.24e-11
AC084876.1	2.47997	1.89576	3.24421	3.43e-11
DBH-AS1	1.96547	1.61522	2.39168	1.5e-11
AC016773.1	2.50642	1.95449	3.21421	4.47e-13
AC026401.3	2.68328	2.0396	3.5301	1.75e-12
