# Supplementary material for: A Glycolysis-Based Long Non-coding RNA Signature Accurately Predicts Prognosis in Renal Carcinoma Patients
Source: Front Genet. 2021 Apr 1;12:638980. doi: 10.3389/fgene.2021.638980 (PMC8047215; doi:10.3389/fgene.2021.638980)
Supplement: Supplementary file 2 [file Table_2.xls]

## Sheet: uniCox
id	HR	HR.95L	HR.95H	pvalue
age	1.0297	1.01588	1.04372	2.19e-05
gender	0.946306	0.683165	1.3108	0.739903
grade	2.28263	1.84053	2.83093	5.73e-14
stage	1.92576	1.67699	2.21144	1.6e-20
T	1.97255	1.66095	2.34262	9.65e-15
M	4.49933	3.25415	6.22096	9.22e-20
riskScore	1.15617	1.12159	1.19182	7.57e-21
